# Supplementary material for: A Randomized Controlled Trial Comparing Subcutaneous Preservation of Bone Flaps with Cryogenic Preservation of Bone Flaps for Cranioplasty in Cases of Traumatic Brain Injury
Source: Brain Sci. 2025 May 17;15(5):514. doi: 10.3390/brainsci15050514 (PMC12110232; doi:10.3390/brainsci15050514)
Supplement: Supplementary file 1 [file brainsci-15-00514-s001.zip]

Archive with 1 entries (1 files):
- brainsci-3615363-supplementary.pdf
